# Supplementary material for: Phenotypic and genotypic characterization of Shiga toxin-producing Escherichia coli strains recovered from bovine carcasses in Uruguay
Source: Front Microbiol. 2023 Mar 6;14:1130170. doi: 10.3389/fmicb.2023.1130170 (PMC10025531; doi:10.3389/fmicb.2023.1130170)
Supplement: Supplementary file 1 [file Table_1.xlsx]

## Sheet: Contact Info and Instructions
	Instructions:
	Each column that has a red triangle in the upper-right corner has a comment that can be displayed if you hover over the header.
	Some column headers have hyperlinks to NCBI webpages.
	The YELLOW columns have drop-down menues that allow you to select from a controlled vocabulary. Once specified for one row, these values can be copied-and-pasted down.
	You must save spreadsheet under second tab (SRA_data) as a TSV (tab-delimited file) to upload the TSV file for the SRA metadata tab.
	If you created samples previously, provide accessions in the form of SAMN# in the column sample_accession.
	Each row in the template represents a sequencing library with a unique combination of sample + library + sequencing strategy + layout + instrument model. Each row should have a unique library_id that is short and meaningful (like an ID you might use in lab).
	When libraries are indeed identical (same combination of sample + library + strategy + layout + instrument model), all files should be placed in the same row To do this simply enter the file names consecutively in the same row by adding more columns with headers filename2, filename3, etc…. PAIRED files must always be listed in the same row.
	Provide exact file names (including extensions) in the filename columns.
	File names must be unique.
	red triangles indicate pop-up comments for that field	required for ALL data types	required for aligned data	paired-end data only
	Many of the columns also have data checks - if you received a warning, please verify that you have entered a value from the drop-down menu. Example Below.
	NOTE: There are data checks and autocomplete features in this spreadsheet that are not compatible with Libre- and Open-Office. If you use one of these suites, please manually consult the platform and instrument information on the last page.
	Example Drop Down Menu
	Helpful Hyperlinks:
	SRA submission overview:	http://www.ncbi.nlm.nih.gov/sra/docs/submit/
	SRA submission in Submission Portal:	http://www.ncbi.nlm.nih.gov/sra/docs/submitportal/
	You must save spreadsheet under second tab (SRA_data) as a TSV (tab-delimited file) to upload the TSV file for the SRA metadata tab.

## Sheet: Hoja1
ID Sample	biosample_accession	Strain
U1	SAMN32340520	Escherichia coli O130:H11
U2	SAMN32364507	Escherichia coli O113:H21
U3	SAMN32364508	Escherichia coli O22:H8
U4	SAMN32364509	Escherichia coli O22:H8
U5	SAMN32364510	Escherichia coli O182:H25
U6	SAMN32364511	Escherichia coli O88:H25
U8	SAMN32364512	Escherichia coli O156:H10
U9	SAMN32364513	Escherichia coli O174:H21
U10	SAMN32364514	Escherichia coli O174:H21
U11	SAMN32364515	Escherichia coli O130:H11
U13	SAMN32364516	Escherichia coli O74:H42
U14	SAMN32364517	Escherichia coli O130:H11
U15	SAMN32364518	Escherichia coli O8:H19
U17	SAMN32364519	Escherichia coli O178:H19
U18	SAMN32364520	Escherichia coli O174:H28
U19	SAMN32364521	Escherichia coli O120:H7
U20	SAMN32364522	Escherichia coli O157:H7
U22	SAMN32364523	Escherichia coli O-:H21
U23	SAMN32364524	Escherichia coli O130:H11
U24	SAMN32364525	Escherichia coli O185:H7
U25	SAMN32364526	Escherichia coli O185:H7
U26	SAMN32368331	Escherichia coli O174:H28
U27	SAMN32364527	Escherichia coli O156:H10
U30	SAMN32364528	Escherichia coli O22:H8
U31	SAMN32364529	Escherichia coli O159:H28
U32	SAMN32364530	Escherichia coli O20:H7
U34	SAMN32364531	Escherichia coli O8:H16
U37	SAMN32364532	Escherichia coli O130:H11
U38	SAMN32364533	Escherichia coli O6:H34
U39	SAMN32364534	Escherichia coli O99:H19
U41	SAMN32364535	Escherichia coli O22:H8
U42	SAMN32364536	Escherichia coli O8:H16
U44	SAMN32364537	Escherichia coli O22:H8
U45	SAMN32364538	Escherichia coli O178:H19
U46	SAMN32364539	Escherichia coli O116:H49
U47	SAMN32364540	Escherichia coli O171:H2
U48	SAMN32364541	Escherichia coli O8:H19
U49	SAMN32364542	Escherichia coli O130:H11
U50	SAMN32364543	Escherichia coli O174:H28
